# Supplementary material for: A Simultaneous Extraction/Derivatization Strategy for Quantitation of Vitamin D in Dried Blood Spots Using LC–MS/MS: Application to Biomarker Study in Subjects Tested for SARS-CoV-2
Source: Int J Mol Sci. 2023 Mar 13;24(6):5489. doi: 10.3390/ijms24065489 (PMC10054002; doi:10.3390/ijms24065489)
Supplement: Supplementary file 1 [file ijms-24-05489-s001.zip]

Archive with 2 entries (2 files):
- ijms-2210678-supplementary.docx
- ijms-2210678-supplementary.pdf
